# Supplementary material for: Bile Acid Sequestration via Colesevelam Reduces Bile Acid Hydrophobicity and Improves Liver Pathology in Cyp2c70−/− Mice with a Human-like Bile Acid Composition
Source: Biomedicines. 2023 Sep 8;11(9):2495. doi: 10.3390/biomedicines11092495 (PMC10526181; doi:10.3390/biomedicines11092495)
Supplement: Supplementary file 1 [file biomedicines-11-02495-s001.zip]

Archive with 1 entries (1 files):
- biomedicines-2568501-supplementary.pdf
